# Supplementary material for: Structure aided design of a Neu5Gc specific lectin
Source: Sci Rep. 2017 May 4;7:1495. doi: 10.1038/s41598-017-01522-9 (PMC5431456; doi:10.1038/s41598-017-01522-9)
Supplement: Supplementary file 2 — Table S1 [file 41598_2017_1522_MOESM2_ESM.xls]

## Sheet: Sheet1
Number	Structure	SubB WT	SubBΔS106/ΔT107	SubBS106A/T107A
		Average Fold value above background (Ave background + 3xStandard Error of the Mean)
MONOSACCHARIDES		SubB WT	SubBΔS106/ΔT107	SubBS106A/T107A
1	Fucα-sp3	-0.0026991	0.11948	0.250219
2	Galα-sp3	-0.532661	0.117481	0.0580702
3	Galβ-sp3	-0.000495451	0.166663	0.109225
4	GalNAcα-sp0	-0.00563483	0.252689	0.168434
5	GalNAcα-sp3	-0.0100495	0.530838	0.445027
6	GalNAcβ-sp3	0.00377874	0.15389	0.249241
7	Glcα-sp3	0.00233675	0.183434	0.00608065
9	Glcβ-sp3	-0.00147156	0.156323	0.767378
10	GlcNAcβ-sp3	0.00136064	0.128343	0.747616
14	GlcN(Gc)β-sp4	0.00648523	0.152847	0.423159
15	HOCH2(HOCH)4CH2NH2	-0.010545	0.10297	0.118573
16	Manα-sp3	0.016239	0.172138	0.121613
18	Manβ-sp4	-0.00311321	0.372342	0.30008
19	ManNAcβ-sp4	0.0214597	0.0862861	0.0559419
20	Rhaα-sp3	0.00154551	0.205071	0.236841
22	GlcNAcβ-sp4	-0.00105745	0.178481	0.210694
37	3-O-Su-Galβ-sp3	-0.0393625	0.151283	0.140463
38	3-O-Su-GalNAcα-sp3	-0.00181172	0.122869	0.0272032
43	6-O-Su-GlcNAcβ-sp3	-0.271818	0.195339	0.117661
44	GlcAα-sp3	-0.0220808	0.119567	-0.307681
45	GlcAβ-sp3	-0.00898467	0.305781	0.0997226
46	6-H2PO3Glcβ-sp4	0.0115211	0.196381	0.113404
47	6-H2PO3Manα-sp3	0	0.223492	0.0404363
48	Neu5Acα-sp3	0.00854098	0.218974	1.1915
49	Neu5Acα-sp9	0.00228499	0.136685	1.84791
52	Neu5Gcα-sp3	0.00359387	0.163101	2.20484
54	9-NAc-Neu5Acα-sp3	-0.0204762	0.107923	1.29214
55	3-O-Su-GlcNAcβ-sp3	-0.00135325	0.131037	1.40311
Terminal Galactose		SubB WT	SubBΔS106/ΔT107	SubBS106A/T107A
75	Galα1-2Galβ-sp3	-0.00860753	0.148676	0.627219
76	Galα1-3Galβ-sp3	0.0141462	0.258685	0.352069
77	Galα1-3GalNAcβ-sp3	-0.00415587	0.126866	0.466082
78	Galα1-3GalNAcα-sp3	0.00769798	0.174397	0.335348
80	Galα1-3GlcNAcβ-sp3	0.00925088	0.129038	0.119485
81	Galα1-4GlcNAcβ-sp3	-0.00368261	0.13095	0.213431
83	Galα1-6Glcβ-sp4	0.00845224	0.216975	0.109452
84	Galβ1-2Galβ-sp3	-0.0240626	0.138944	0.0559419
85	Galβ1-3GlcNaAcβ-sp3	0.0428972	0.0708189	0.0524093
87	Galβ1-3Galβ-sp3	0.228728	0.511808	0.279406
88	Galβ1-3GalNAcβ-sp3	0.00193743	0.187518	0.17269
89	Galβ1-3GalNAcα-sp3	-0.00267691	0.134426	0.239882
93	Galβ1-4Glcβ-sp4	-0.00405234	0.131297	0.157793
94	Galβ1-4Galβ-sp4	-0.0648745	0.134165	0.154411
97	Galβ1-4GlcNAcβ-sp3	-0.00437772	0.142594	0.0948581
100	Galβ1-6Galβ-sp4	0.0109147	0.288402	0.495877
145	Galβ1-3(6-O-Su)GlcNAcβ-sp3	-0.0156474	0.310474	0.673964
146	Galβ1-4(6-O-Su)Glcβ-sp2	0.0846925	0.186962	0.144415
147	Galβ1-4(6-O-Su)GlcNAcβ-sp3	0.00298749	0.161537	0.379736
150	3-O-Su-Galβ1-3GalNAcα-sp3	0.00252162	0.145548	0.372136
151	6-O-Su-Galβ1-3GalNAcα-sp3	0.00945794	0.11835	1.3873
152	3-O-Su-Galβ1-4Glcβ-sp2	0.00819343	0.360438	0.0860412
153	6-O-Su-Galβ1-4Glcβ-sp2	-0.000332766	0.130168	0.279406
155	3-O-Su-Galβ1-3GlcNAcβ-sp3	-0.0136804	0.219321	0.838341
157	3-O-Su-Galβ1-4GlcNAcβ-sp3	-0.00344597	0.206374	0.330179
159	4-O-Su-Galβ1-4GlcNAcβ-sp3	0.00714337	0.192645	0.765857
161	6-O-Su-Galβ1-3GlcNAcβ-sp3	0.00431116	0.129386	0.145936
163	6-O-Su-Galβ1-4GlcNAcβ-sp3	-0.0201508	0.16145	0.646373
176	3-O-Su-Galβ1-4(6-O-Su)Glcβ-sp2	-0.00693631	0.110269	0.101547
177	3-O-Su-Galβ1-4(6-O-Su)GlcNAcβ-sp2	-0.426679	0.188126	0.867708
178	6-O-Su-Galβ1-4(6-O-Su)Glcβ-sp2	-0.0215854	0.414399	0.872746
179	6-O-Su-Galβ1-3(6-O-Su)GlcNAcβ-sp2	0.883677	0.165708	0.0763325
180	6-O-Su-Galβ1-4(6-O-Su)GlcNAcβ-sp2	0.00271389	0.0570896	0.6125
181	3,4-O-Su2-Galβ1-4GlcNAcβ-sp3	-0.00169341	0.140074	0.301216
182	3,6-O-Su2-Galβ1-4GlcNAcβ-sp2	0.0182725	0.218018	0.949814
183	4,6-O-Su2-Galβ1-4GlcNAcβ-sp2	0.058234	0.261639	0.133468
184	4,6-O-Su2-Galβ1-4GlcNAcβ-sp3	-0.00250683	0.396151	1.76013
189	3,6-O-Su2-Galβ1-4(6-O-Su)GlcNAcβ-sp2	-0.0408192	0.438035	4.45517
201	3,4-O-Su2-Galβ1-4GlcNAcβ-sp3	-0.00903643	0.111833	0.885034
203	Galβ1-4(6-O-Su)GlcNAcβ-sp2	-0.0151371	0.35983	3.55746
220	Galα1-3Galβ1-4Glcβ-sp2	-0.0018487	0.215672	0.241796
222	Galα1-3Galβ1-4GlcNAcβ-sp3	0.0143015	0.132253	0.356523
224	Galα1-4Galβ1-4Glcβ-sp3	-0.0621162	0.0769884	0.130268
225	Galα1-4Galβ1-4GlcNAc-sp2	0.0204466	0.218279	0.935503
228	Galβ1-2Galα1-4GlcNAcβ-sp4	-0.0750201	0.0909784	0.678308
229	Galβ1-3Galβ1-4GlcNAcβ-sp4	0.00183391	0.209676	0.230369
231	Galβ1-4GlcNAcβ1-3GalNAcα-sp3	-0.000125711	0.205766	0.741935
232	Galβ1-4GlcNAcβ1-6GalNAcα-sp3	0.00776453	0.167532	0.639913
254	Galβ1-3(GlcNAcβ1-6)GalNAcα-sp3	-0.00741697	0.285361	0.831522
262	Galβ1-3GalNAcβ1-3Gal-sp4	-0.0448938	0.169444	0.101565
264	Galβ1-4Galβ1-4GlcNAc-sp3	0.0130592	0.173528	0.876409
373	Galα1-3Galβ1-4GlcNAcβ1-3Galβ-sp3	0.0115802	0.184129	0.394918
375	Galα1-4GlcNAcβ1-3Galβ1-4GlcNAcβ-sp3	-0.00882198	0.648667	0.260264
376	Galβ1-3GlcNAcβ1-3Galβ1-4Glcβ-sp4	0.0980771	0.230531	0.381205
377	Galβ1-3GlcNAcβ1-3Galβ1-3GlcNAcβ-sp2	0.000724689	0.183608	0.0694763
378	Galβ1-3GlcNAcα1-3Galβ1-4GlcNAcβ-sp3	-0.000502846	0.214455	0.823752
379	Galβ1-3GlcNAcβ1-3Galβ1-4GlcNAcβ-sp3	-0.0135473	0.250777	0.434227
380	Galβ1-3GlcNAcα1-6Galβ1-4GlcNAcβ-sp2	0.0283886	0.258337	0.682514
381	Galβ1-3GlcNAcβ1-6Galβ1-4GlcNAcβ-sp2	0.140375	0.257903	0.612673
382	Galβ1-3GalNAcβ1-4Galβ1-4Glcβ-sp3	0.387494	0.107836	0.437883
383	Galβ1-4GlcNAcβ1-3Galβ1-4Glcβ-sp2	-0.0695554	0.113571	0.0775246
385	Galβ1-4GlcNAcβ1-3Galβ1-4GlcNAcβ-sp3	0.277186	0.115135	0.125154
387	Galβ1-4GlcNAcβ1-6Galβ1-4GlcNAcβ-sp2	0.032855	0.373385	0.0758754
388	Galβ1-4GlcNAcβ1-6(Galβ1-3)GalNAcα-sp3	0.00757966	0.152413	0.229275
504	(A-GN-M)2-3,6-M-GN-GNβ-sp4	-0.00591583	0.280147	0.820738
1A	Galβ1-3GlcNAc	-0.0562743	0.107488	0.0420514
1B	Galβ1-4GlcNAc	-0.0225245	0.202638	0.522641
1C	Galβ1-4Gal	-0.0224136	0.198727	0.457538
1D	Galβ1-6GlcNAc	-0.0204762	0.35227	0.398395
1E	Galβ1-3GalNAc	-0.0131997	0.178047	0.774752
1F	Galβ1-3GalNAcβ1-4Galβ1-4Glc	0.0806698	0.395002	-0.131182
1G	Galβ1-3GlcNAcβ1-3Galβ1-4Glc	-0.031243	0.113745	0.0905946
1H	Galβ1-4GlcNAcβ1-3Galβ1-4Glc	0.00637431	0.147894	0.801639
1I	Galβ1-4GlcNAcβ1-6(Galβ1-4GlcNAcβ1-3)Galβ1-4Glc	0.0696589	0.220277	0.282476
1J	Galβ1-4GlcNAcβ1-6(Galβ1-3GlcNAcβ1-3)Galβ1-4Glc	0.00356429	0.272848	0.646405
1K	Gala1-4Galβ1-4Glc	-0.0260001	0.120696	0.299388
1L	GalNAcα1-O-Ser	-0.00176735	0.662135	0.0978153
1M	Galb1-3GalNAcα1-O-Ser	0.0304517	0.191602	-0.725387
1N	Gala1-3Gal	-0.0264142	0.30778	0.618171
1O	Gala1-3Galβ1-4GlcNAc	-0.00331287	0.217497	0.1033
1P	Gala1-3Galβ1-4Glc	-0.0100569	0.291357	0.844413
2A	Gala1-3Galβ1-4Galα1-3Gal	0.0888114	0.159364	0.609289
2B	Galβ1-6Gal	0.320897	0.104186	0.13621
2C	GalNAcβ1-3Gal	0.000229238	0.326028	0.898621
2D	GalNAcβ1-4Gal	0.0451896	0.124954	0.666881
2E	Galα1-4Galβ1-4GlcNAc	0.0169341	0.523886	0.0233111
2F	GalNAcα1-3Galβ1-4Glc	-0.00362345	0.323682	0.38569
2G	Galβ1-3GlcNAcβ1-3Galβ1-4GlcNAcβ1-6(Galβ1-3GlcNAcβ1-3)Galβ1-4Glc	-0.000517635	0.113484	0.750162
2H	Galβ1-3GlcNAcβ1-3Galβ1-4GlcNAcβ1-3Galβ1-4Glc	-0.074924	0.100363	0.55901
18B	Galβ1-3GalNAcβ1-3Galα1-4Galβ1-4Glc	-0.0162685	0.142159	0.757024
18C	Galβ1-3GalNAcβ1-3Gal	0.090808	0.20846	0.65911
18L	Galβ1-4Glc	-0.0347851	0.200639	0.200658
18M	Galβ1-4Gal	0.0114249	0.381553	0.49319
18N	Galβ1-6Gal	0.000303186	0.0925425	0.184548
Terminal N-Acetylgalactosamine		SubB WT	SubBΔS106/ΔT107	SubBS106A/T107A
101	GalNAcα1-3GalNAcβ-sp3	0.0151741	0.147547	0.0153616
102	GalNAcα1-3Galβ-sp3	-0.0119648	0.103404	0.396289
103	GalNAcα1-3GalNAcα-sp3	-0.00673665	0.177265	0.0873024
104	GalNAcβ1-3Galβ-sp3	0.000221844	0.139205	0.0498218
106	GalNAcβ1-4GlcNAcβ-sp3	-0.0308954	0.0616081	0.42737
192	GalNAcβ1-4(6-O-Su)GlcNAcβ-sp3	-0.195725	0.202898	0.0493647
193	3-O-Su-GalNAcβ1-4GlcNAcβ-sp3	-0.253109	0.175266	0.161441
194	6-O-Su-GalNAcβ1-4GlcNAcβ-sp3	0	0.104795	0.0769202
195	6-O-Su-GalNAcβ1-4-(3-O-Su)GlcNAcβ-sp3	-0.00918433	0.292052	-0.00914161
196	3-O-Su-GalNAcβ1-4(3-O-Su)-GlcNAcβ-sp3	-0.0278784	0.147981	0.809947
197	3,6-O-Su2-GalNAcβ1-4GlcNAcβ-sp3	-0.0205279	0.20985	0.116099
198	4,6-O-Su2-GalNAcβ1-4GlcNAcβ-sp3	-0.00369739	0.202725	0.123412
199	4,6-O-Su2-GalNAcβ1-4-(3-O-Ac)GlcNAcβ-sp3	-0.299711	0.346709	0.833715
200	4-O-Su-GalNAcβ1-4GlcNAcβ-sp3	0	0.108357	0.109242
202	6-O-Su-GalNAcβ1-4(6-O-Su)GlcNAcβ-sp3	0.331597	0.124693	0.0732718
204	4-O-Su-GalNAcβ1-4GlcNAcβ-sp2	0.261694	0.114701	0.502789
238	GalNAcβ1-4Galβ1-4Glcβ-sp3	-0.00483619	0.148242	0.560381
389	GalNAcβ1-3Galα1-4Galβ1-4Glcβ-sp3	-0.0175626	0.126692	0.0438798
1L	GalNAcα1-O-Ser	0.0215262	0.174831	0.0516501
2C	GalNAcβ1-3Gal	-0.00899946	0.141899	0.0703904
2D	GalNAcβ1-4Gal	0.0936772	0.112181	0.0485432
2F	GalNAcα1-3Galβ1-4Glc	0	0.125215	0.145352
Fucosylated		SubB WT	SubBΔS106/ΔT107	SubBS106A/T107A
71	Fucα1-2Galβ-sp3	-0.0753011	0.271719	0.0659123
72	Fucα1-3GlcNAcβ-sp3	-0.261953	0.0769884	0.113813
73	Fucα1-4GlcNAcβ-sp3	-0.0138135	0.127909	0.104214
215	Fucα1-2Galβ1-3GlcNAcβ-sp3	-0.01845	0.228185	0.0950728
216	Fucα1-2Galβ1-4GlcNAcβ-sp3	0.0293499	0.166142	0.154036
217	Fucα1-2Galβ1-3GalNAcα-sp3	0.00655918	0.159191	0.205686
219	Fucα1-2Galβ1-4Glcβ-sp4	0	0.136077	0.145352
226	Fucα1-2(Galα1-3)Galβ-sp3	0	0.150153	0.0668871
233	Galβ1-3(Fucα1-4)GlcNAcβ-sp3	0	0.140334	0.436512
234	Fucα1-3(Galβ1-4)GlcNAcβ-sp3	-0.325474	0.108792	0.677394
235	Fucα1-2(GalNAcα1-3)Galβ-sp3	0.00611549	0.260249	0.433133
287	3-O-Su-Galβ1-3(Fucα1-4)GlcNAcβ-sp3	-0.0286548	0.125389	0.50736
288	Fucα1-3(3-O-Su-Galβ1-4)GlcNAcβ-sp3	-0.00669968	0.268069	0.546211
359	Fucα1-2(Galα1-3)Galβ1-3GlcNAcβ-sp3	0.738429	0.343146	0.101929
360	Fucα1-2(Galα1-3)Galβ1-4GlcNAcβ-sp3	0	0.146938	0.125697
362	Fucα1-2(Galα1-3)Galβ1-3GalNAcα-sp3	-0.403386	0.298048	0.249307
363	Fucα1-2(Galα1-3)Galβ1-3GalNAcβ-sp3	-0.0285956	0.140334	0.268763
364	Fucα1-3(Galα1-3Galβ1-4)GlcNAcβ-sp3	0.353855	0.106272	0.995065
366	Fucα1-2(GalNAcα1-3)Galβ1-3GlcNAcβ-sp3	0.0220439	0.16032	0.417772
368	Fucα1-2(GalNAcα1-3)Galβ1-4GlcNAcβ-sp3	0.00292834	0.106272	0.28339
371	Fucα1-2Galβ1-3(Fucα1-4)GlcNAcβ-sp3	-0.00216667	0.307259	0.194716
372	Fucα1-3(Fucα1-2Galβ1-4)GlcNAcβ-sp3	0.0846555	0.917257	0.189689
392	Fucα1-2(GalNAcα1-3)Galβ1-3GalNAcα-sp3	-0.165828	0.144679	0.124783
479	Fucα1-2Galβ1-3GlcNAcβ1-3Galβ1-4Glcβ-sp4	-0.0221622	0.344276	0.328963
480	Fucα1-2Galβ1-3GlcNAcβ1-3Galβ1-4GlcNAcβ-sp2	-0.119796	0.0928901	0.106957
483	Fucα1-3(Fucα1-2 (Galα1-3)Galβ1-4)GlcNAcβ-sp3	0	0.116265	0.0703904
496	Fucα1-2Galβ1-3(Fucα1-4)GlcNAcβ1-3Galβ1-4Glcβ-sp4	-0.0130888	0.329503	0.158607
497	Fucα1-3(Fucα1-2Galβ1-4)GlcNAcβ1-3Galβ1-4Glcβ-sp4	-0.0117281	0.177265	0.0859312
538	Lex1-6'(Lec1-3')Lac-sp4	0.00279523	0.0959314	0.153122
539	LacNAc1-6'(Led1-3')Lac-sp4	0	0.134599	0.177347
541	Lex1-6'(Led1-3')Lac-sp4	-0.101035	0.221668	0.0612488
542	LecLex1-6'(Lec1-3')Lac-sp4	0	0.132688	0.115191
543	Lex1-6'(Leb1-3')Lac-sp4	0.415373	0.127735	0.308529
7A	Fucα1-2Galβ1-3GlcNAcβ1-3Galβ1-4Glc	-0.224949	0.17318	0.151751
7B	Galβ1-3(Fuca1-4)GlcNAcβ1-3Galβ1-4Glc	0.017363	0.15137	0.00639913
7C	Galβ1-4(Fuca1-3)GlcNAcβ1-3Galβ1-4Glc	0.00144938	0.254861	0.304873
7D	Fucα1-2Galβ1-3(Fucα1-4)GlcNAcβ1-3Galβ1-4Glc	0.00153812	0.159712	-0.0292532
7E	Galβ1-3(Fucα1-4)GlcNAcβ1-3Galβ1-4(Fucα1-3)Glc	0	0.120001	0.11427
7F	Fucα1-2Gal	-0.216734	0.116525	-0.58872
7G	Fucα1-2Galβ1-4Glc	0.408828	0.153803	0.452053
7H	Galβ1-4(Fucα1-3)Glc	-0.00925088	0.109487	0.355609
7I	Galβ1-4(Fucα1-3)GlcNAc	-0.0021297	0.227489	0.369778
7J	Galβ1-3(Fucα1-4)GlcNAc	-0.00958365	0.198641	0.991408
7K	GalNAcα1-3(Fucα1-2)Gal	0.0161059	0.359917	0.343268
7L	Fucα1-2Galβ1-4(Fucα1-3)Glc	-0.0121053	0.164839	0.501875
7M	Galβ1-3(Fucα1-2)Gal	0.0297344	0.831579	0.105586
7N	Fucα1-2Galβ1-4(Fucα1-3)GlcNAc	0.0124306	0.169618	0.150837
7O	Fucα1-2Galβ1-3GlcNAc	-0.00282481	0.341929	0.371607
7P	Fucα1-2Galβ1-3(Fucα1-4)GlcNAc	0.00847443	0.223145	0.347381
8A	SO3-3Galβ1-3(Fucα1-4)GlcNAc	0.0114102	0.16901	0.635799
8B	SO3-3Galβ1-4(Fucα1-3)GlcNAc	0.0237077	0.192123	0.659567
8C	Galβ1-3GlcNAcβ1-3Galβ1-4(Fucα1-3)GlcNAcβ1-3Galβ1-4Glc	0.00434814	0.103926	0.337326
8D	Galβ1-4(Fucα1-3)GlcNAcβ1-6(Galβ1-3GlcNAcβ1-3)Galβ1-4Glc	0.00527988	0.266244	0.990037
8E	Galβ1-4(Fucα1-3)GlcNAcβ1-6(Fucα1-2Galβ1-3GlcNAcβ1-3)Galβ1-4Glc	0.00373437	0.308996	0.521986
8F	Galβ1-4(Fucα1-3)GlcNAcβ1-6(Fucα1-2Galβ1-3(Fucα1-4)GlcNAcβ1-3)Galβ1-4Glc	0.0120165	0.445334	0.26465
8G	Galβ1-4GlcNAcβ1-3Galβ1-4(Fucα1-3)Glc	0.0155069	0.183434	-0.0187403
8H	Fucα1-2Galβ1-4(Fucα1-3)GlcNAcβ1-3Galβ1-4Glc	0.0125342	0.690376	0.314014
8I	Fucα1-3Galβ1-4GlcNAcβ1-3Galβ1-4(Fucα1-3)Glc	0.00800116	0.242609	0.276534
8J	Fuca1-2Galb1-4(Fuca1-3)GlcNAcb1-3(Fuca1-2)Galb1-4Glc	0.0114619	0.132688	0.674194
8K	Galβ1-4(Fucα1-3)GlcNAcβ1-6(Galβ1-4GlcNAcβ1-3)Galβ1-4Glc	0.0228129	0.243304	0.428742
8L	Galb1-4(Fuca1-3)GlcNAcb1-6(Galb1-4(Fuca1-3)GlcNAcb1-3)Galb1-4Glc	0.0201212	0.215672	0.118019
8M	Fuca1-2Galb1-4(Fuca1-3)GlcNAcb1-6(Galb1-4GlcNAcb1-3)Galb1-4Glc	0.00140501	0.93368	0.738185
8N	Galb1-3GlcNAcb1-3Galb1-4(Fuca1-3)GlcNAcb1-6(Galb1-3GlcNAcb1-3)Galb1-4Glc	0.0220808	0.868249	0.749612
8O	Fucα1-2Galβ1-3GlcNAcβ1-3Galβb1-4(Fucα1-3)GlcNAcβ1-6(Galβ1-3GlcNAcβ1-3)Galβ1-4Glc	0.000436293	0.175787	0.255508
8P	GalNAcb1-3(Fuca1-2)Galb1-4Glc	0.00642607	0.200031	0.388976
9A	Galb1-3(Fuca1-2)Galb1-4(Fuca1-3)Glc	0.00726168	0.563162	0.282933
9B	Galβ1-4GlcNAcβ1-6(Fucα1-2Galβ1-3GlcNAcβ1-3)Galβ1-4Glc	-0.00774234	0.161276	0.186032
18D	Galα1-3(Fucα1-2)Galβ1-4Glc	-0.00357908	0.258511	0.459366
18E	GalNAcα1-3(Fucα1-2)Galβ1-4(Fucα1-3)Glc	0.00204836	0.116352	0.148551
19J	Galβ1-4(Fucα1-3)GlcNAcβ1-3Gal	0.00372697	0.182565	0.180547
19L	Fucα1-2Galβ1-4(Fucα1-3)GlcNAcβ1-3Gal	0.017533	0.341669	0.369778
19M	Galβ1-3(Fucα1-4)GlcNAcβ1-3Gal	0.0175848	0.192732	0.452967
19N	Fucα1-2Galβ1-3(Fucα1-4)GlcNAcβ1-3Gal	0.00371958	0.728957	0.182375
Sialylated		SubB WT	SubBΔS106/ΔT107	SubBS106A/T107A
169	Neu5Acα2-3Galβ-sp3	-0.0232344	0.303522	0.890905
170	Neu5Acα2-6Galβ-sp3	0.0176735	0.132253	0.860683
171	Neu5Acα2-3GalNAcα-sp3	-0.0296013	0.174484	0.987
172	Neu5Acα2-6GalNAcα-sp3	-0.00332766	0.648667	0.992369
174	Neu5Gcα2-6GalNAcα-sp3	0.00431116	0.268851	0.940036
186	Neu5Acα2-8Neu5Acα2-sp3	0.0309472	0.631722	0.9109
205	Neu5Acα2-6GalNAcβ-sp3	0.0223914	0.245998	0.909813
206	Neu5Gcα2-3Gal-sp3	3.33935	1.19037	3.79807
289	Galα1-3(Neu5Acα2-6)GalNAcα-sp3	0.00894769	0.454197	0.80893
290	Galβ1-3(Neu5Acα2-6) GalNAcα-sp3	-0.00757966	0.149545	0.559467
292	Neu5Acα2-3Galβ1-3GalNAcα-sp3	0.00194483	0.231052	1.00649
293	Neu5Acα2-3Galβ1-4Glcβ-sp3	0.00479182	0.151283	0.630771
294	Neu5Acα2-3Galβ1-4Glcβ-sp4	-0.00115359	0.330459	0.408173
295	Neu5Acα2-6Galβ1-4Glcβ-sp2	-0.0146195	0.285709	0.0333669
298	Neu5Acα2-3Galβ1-4GlcNAcβ-sp3	1.24845	0.255035	0.278362
299	Neu5Acα2-3Galβ1-3GlcNAcβ-sp3	0.00606373	0.266244	0.815889
300	Neu5Acα2-6Galβ1-4GlcNAcβ-sp3	0.000110922	0.307519	0.478106
303	Neu5Gcα2-3Galβ1-4GlcNAcβ-sp3	2.52255	1.83808	3.09444
304	Neu5Gcα2-6Galβ1-4GlcNAcβ-sp3	5.91583e-05	1.12537	2.79826
306	9-NAc-Neu5Acα2-6Galβ1-4GlcNAcβ-sp3	-0.00476224	0.129212	0.260993
315	Neu5Acα2-3Galβ1-4-(6-O-Su)GlcNAcβ-sp3	-0.00328329	0.459063	0.979524
317	Neu5Acα2-3Galβ1-3-(6-O-Su)GalNAcβ-sp3	0.00712118	0.20116	0.0187403
318	Neu5Acα2-6Galβ1-4-(6-O-Su)GlcNAcβ-sp3	0.0367151	0.182304	0.12524
319	Neu5Acα2-3-(6-O-Su)Galβ1-4GlcNAcβ-sp3	0.000214449	0.558644	0.104671
321	(Neu5Acα2-8)3-sp3	0.0169784	0.198119	0.399031
323	Neu5Acα2-6Galβ1-3GlcNAc-sp3	0.126229	0.166229	0.116099
324	Neu5Acα2-6Galβ1-3(6-O-Su)GlcNAc-sp3	-0.294749	0.160407	0.0708475
331	Neu5Gcα2-3Galβ1-3GlcNAcβ-sp3	0.316223	1.08123	1.70308
421	Neu5Acα2-3(GalNAcβ1-4)Galβ1-4Glcβ-sp2	-0.0391998	0.123564	0.311729
422	Neu5Acα2-3Galβ1-4GlcNAcβ1-3Galβ-sp3	-0.00489535	0.193688	0.0676479
423	Fucα1-3(Neu5Acα2-3Galβ1-4)GlcNAcβ-sp3	0.843257	0.14998	0.603347
426	Neu5Acα2-3Galβ1-3(Fucα1-4)GlcNAcβ-sp3	0.141499	0.195947	0.115641
428	Fucα1-3(Neu5Acα2-3Galβ1-4)6-O-Su-GlcNAcβ-sp3	0.118102	0.192819	0.0667338
429	Fucα1-3(Neu5Acα2-3(6-O-Su)Galβ1-4)GlcNAcβ-sp3	0.0661464	0.0626508	0.090502
433	Neu5Acα2-3Galβ1-3(Neu5Acα2-6)GalNAcα-sp3	0.752546	0.143289	0.131639
434	Neu5Acα2-8Neu5Acα2-3Galβ1-4Glcβ-sp4	0.0290985	0.143897	0.033824
527	Neu5Acα2-3Galβ1-4GlcNAcβ1-3Galβ1-4GlcNAcβ-sp2	0.400775	0.088024	0.376635
528	Fucα1-3(Neu5Acα2-3 Galβ1-4)GlcNAcβ1-3Galβ-sp3	0.768718	0.103491	2.21593
529	Neu5Acα2-6(Galβ1-3)GlcNAcβ1-3Galβ1-4Glcβ-sp4	0.0977073	0.0815069	0.110614
531	GalNAcβ1-4(Neu5Acα2-8Neu5Acα2-3)Galβ1-4Glc-sp2	-0.0207572	0.113658	0.0717617
532	Neu5Acα2-8Neu5Acα2-8Neu5Acα2-3Galβ1-4Glc-sp2	0.0533534	0.344884	0.181461
533	(Neu5Acα2-8)2Neu5Acα2-3(GalNAcβ1-4)Galβ1-4Glc-sp2	-0.00147896	0.162753	0.381205
534	Neu5Acα2-3Galβ1-4GlcNAcβ1-3Galβ1-4GlcNAcβ-sp3	0.632876	0.112702	0.114727
536	Neu5Acα2-3Galβ1-3GlcNAcβ1-3Galβ1-4Glcβ-sp4	0.02776	0.125997	0.260079
537	Neu5Acα2-3Galβ1-4GlcNAcβ1-3Galβ1-4Glcβ-sp4	0.547185	0.102275	0.619344
540	Lex1-6'(6'SLN1-3')Lac-sp4	0.0620201	0.350184	0.579578
10A	Neu5Acα2-3Galβ1-3(Fucα1-4)GlcNAc	-0.00672186	0.0879371	0.863883
10B	Neu5Acα2-3Galβ1-4(Fucα1-3)GlcNAc	-0.00158248	0.293703	0.79075
10C	Neu5Acα2-3Galβ1-3GlcNAcβ1-3Galβ1-4Glc	0.206707	0.193166	0.973582
10D	Galβ1-4(Fucα1-3)GlcNAcβ1-6(Neu5Acα2-6Galβ1-4GlcNAcβ1-3)Galβ1-4Glc	0.0237077	0.155541	0.628214
10E	Neu5Acα2-3Galβ1-3(Neu5Acα2-6)GalNAc	0.118428	0.121652	0.956512
10H	Neu5Acα2-6Galβ1-3GlcNAcβ1-3Galβ1-4(Fucα1-3)Glc	0.0145751	0.109226	0.420514
10I	Galβ1-3GlcNAcβ1-3(Neu5Acα2-6Galβ1-4GlcNAcβ1-6)Galβ1-4Glc	0.421629	0.0964528	0.632143
10J	Neu5Acα2-6Galβ1-3GlcNAcβ1-3(Galβ1-4GlcNAcβ1-6)Galβ1-4Glc	0.245773	0.0973217	0.915076
10K	Neu5Acα2-3Galβ1-4GlcNAc	-0.0210456	0.129125	0.75813
10L	Neu5Acα2-6Galβ1-4GlcNAc	0.383575	0.186041	0.752552
10M	Neu5Acα2-3Galβ1-3GlcNAcβ1-3Galβ1-4Glc	0.0465058	0.411445	0.794588
10N	Galβ1-3(Neu5Acα2-6)GlcNAcβ1-3Galβ1-4Glc	-0.0368852	0.462886	0.924674
10O	Neu5Acα2-6Galβ1-4GlcNAcβ1-3Galβ1-4Glc	0	0.134599	0.384405
10P	Neu5Acα2-3Galβ1-3(Neu5Acα2-6)GlcNAcβ1-3Galβ1-4Glc	0.0788285	0.083071	0.527471
11A	Neu5Acα2-3Galβ1-4Glc	0.00107224	0.0987989	0.835022
11B	Neu5Acα2-6Galβ1-4Glc	0.188079	0.344884	0.686607
11C	(Neu5Acα2-8Neu5Ac)n (n<50)	0.00732084	0.131819	0.598776
18A	Neu5Acα2-3Galβ1-4GlcNAcβ1-3Galβ1-4Glc	1.21293	0.350966	0.669445
18K	9-NAc-Neu5Ac	-0.000739479	0.183	0.96831
18O	Neu5Gc	0.0347555	0.283363	0.649981
19K	Neu5Acα2-3Galβ1-4(Fucα1-3)GlcNAcβ1-3Gal	0.00933962	0.124433	0.850798
Mannose		SubB WT	SubBΔS106/ΔT107	SubBS106A/T107A
119	Manα1-2Manβ-sp4	0.0146565	0.105142	0.0863883
120	Manα1-3Manβ-sp4	0.0633733	0.0755981	0.376727
121	Manα1-4Manβ-sp4	-0.00554609	0.110269	0.111528
122	Manα1-6Manβ-sp4	0.426029	0.132862	0.0653625
123	Manβ1-4GlcNAcβ-sp4	0.0352288	0.232877	0.213457
124	Manα1-2Manα-sp4	0.0326332	0.119393	0.0575922
258	Manα1-3(Manα1-6)Manβ-sp4	0.0393846	0.662917	0.290703
495	Manα1-3(Manα1-3(Manα1-6)Manα1-6)Manβ-sp4	0.360385	0.077336	0.136667
5A	GlcNAcβ1-2Man	0.580461	0.105577	0.33824
5B	GlcNAcβ1-2Manα1-6(GlcNAcβ1-2Manα1-3)Man	0.411047	0.1757	0.0696234
5C	Manα1-2Man	-0.0021223	0.133209	0.959222
5D	Manα1-3Man	-0.00827477	0.3892	0.15384
5E	Manα1-4Man	0.0208533	0.383726	0.407403
5F	Manα1-6Man	0.00651481	0.219843	0.305787
5G	Manα1-6(Manα1-3)Man	0.034371	0.0594358	0.121309
5H	Manα1-6(Manα1-3)Manα1-6(Manα1-3)Man	-0.00121275	0.206809	0.019154
Terminal N-Acetylglucosamine		SubB WT	SubBΔS106/ΔT107	SubBS106A/T107A
113	GlcNAcβ1-3GalNAcα-sp3	0.000332766	0.146069	0.0595903
114	GlcNAcβ1-3Manβ-sp4	0.185831	0.266766	0.0182419
115	GlcNAcβ1-4GlcNAcβ-Asn	-0.0076684	0.231574	-0.00729678
117	GlcNAcβ1-4GlcNAcβ-sp4	0.00414848	0.15893	0.0145936
118	GlcNAcβ1-6GalNAcα-sp3	-0.00533164	0.131645	0.14624
149	GlcNAcβ1-4(6-O-Su)GlcNAcβ-sp2	0.00555349	0.137901	0.482766
167	GlcNAcβ1-4-[HOOC(CH3)CH]-3-O-GlcNAcβ-sp4	-0.0089403	0.138075	0.0480371
168	GlcNAcβ1--[HOOC(CH3)CH]-3-O-GlcNAcβ-L-alanyl-D-i-glutaminyl-L-lysine	-0.000798637	0.117742	0.0963783
246	GlcNAcβ1-2Galβ1-3GalNAcα-sp3	-0.00562743	0.0802904	0.414396
247	GlcNAcβ1-3Galβ1-3GalNAcα-sp3	-0.0146491	0.126084	0.341428
248	GlcNAcβ1-3Galβ1-4Glcβ-sp2	-0.00735782	0.0966785	0.0839129
250	GlcNAcβ1-3Galβ1-4GlcNAcβ-sp3	-0.0202174	0.132688	0.27819
251	GlcNAcβ1-4Galβ1-4GlcNAcβ-sp2	-0.00246986	0.0711665	0.210086
252	GlcNAcβ1-4GlcNAcβ1-4GlcNAcβ-sp4	-0.000584188	0.103491	0.351461
253	GlcNAcβ1-6Galβ1-4GlcNAcβ-sp2	-0.00517635	0.102535	0.102459
255	GlcNAcβ1-3(GlcNAcβ1-6)GalNAcα-sp3	-0.0093692	0.122695	0.00304032
395	GlcNAcβ1-3(GlcNAcβ1-6)Galβ1-4GlcNAcβ-sp3	-0.0121792	0.22523	0.746399
493	(GlcNAcβ1-4)5β-sp4	-0.0151741	0.0665611	0.0760081
503	(GlcNAcβ1-4)6β-sp4	-0.00476964	0.124346	0.174819
505	(GN-M)2-3,6-M-GN-GNβ-sp4	-0.0072395	0.128951	0.0909057
4A	GlcNAcβ1-4GlcNAc	0.00715816	0.188821	0.150192
4B	GlcNAcβ1-4GlcNAcβ1-4GlcNAc	0.00069511	0.229662	0.511078
4C	GlcNAcβ1-4GlcNAcβ1-4GlcNAcβ1-4GlcNAc	0.00301707	0.0957576	0.0620226
4D	GlcNAcβ1-4GlcNAcβ1-4GlcNAcβ1-4GlcNAcβ1-4GlcNAcβ1-4GlcNAc	-0.000761663	0.112789	0.227112
4E	Bacterial cell wall muramyl discaccharide	-0.00886635	0.0894143	0.0453008
4F	GlcNAcβ1-4GlcNAcβ1-4GlcNAcβ1-4GlcNAcβ1-4GlcNAc	-0.0104414	0.0709058	0.0513815
18G	6-O-Su-GlcNAc	0.00237373	0.190125	0.0459089
18H	GlcNAc	0.0142719	0.183521	0.591039
Glucose		SubB WT	SubBΔS106/ΔT107	SubBS106A/T107A
110	Glcα1-4Glcβ-sp3	-0.0155882	0.0645625	0.121005
111	Glcβ1-4Glcβ-sp4	-0.00493972	0.113832	0.0890815
112	Glcβ1-6Glcβ-sp4	-0.00196701	0.079769	0.571885
164	GlcAβ1-3GlcNAcβ-sp3	-0.00960583	0.13599	0.564284
165	GlcAβ1-3Galβ-sp3	0.0947716	0.862427	0.075096
166	GlcAβ1-6Galβ-sp3	0.00667749	0.156236	0.181203
240	(Glcα1-4)3β-sp4	-0.0142128	0.0595227	0.110364
241	(Glcα1-6)3β-sp4	-0.00686976	0.144245	0.507126
390	(Glcα1-4)4β-sp4	-0.00145677	0.104273	0.0693194
391	(Glcα1-6)4β-sp4	-0.0158027	0.12982	0.093946
492	(Glcα1-6)5β-sp4	0.0294091	0.102448	0.451488
502	(Glcα1-6)6β-sp4	-0.0173186	0.135208	0.228632
18I	GlcA	-0.00453301	0.193079	-0.0720557
18J	6-O-(H2PO4)-Glc	-2.95792e-05	0.243565	0.0264508
19O	Glcα1-4Glcα1-4	0.0126747	0.12087	0.18394
19P	Glcα1-4Glcα1-4Glcα1-4	-0.00167862	0.219756	0.361494
Low molecular weight Carageenan and Glycoaminoglycans (GAGS)		SubB WT	SubBΔS106/ΔT107	SubBS106A/T107A
12A	Neocarratetraose-41, 3-di-O-sulphate (Na+)	-0.00136804	0.0871551	0.155665
12B	Neocarratetraose-41-O-sulphate (Na+)	0.0632254	0.216975	0.215559
12C	Neocarrahexaose-24,41, 3, 5-tetra-O-sulphate (Na+)	-0.00743916	0.09793	0.498005
12D	Neocarrahexaose-41, 3, 5-tri-O-sulphate (Na+)	-0.017008	0.0965397	0.0273629
12E	Neocarraoctaose-41, 3, 5, 7-tetra-O-sulphate (Na+)	-0.0156622	0.289967	0.266332
12F	Neocarradecaose-41, 3, 5, 7, 9-penta-O-sulphate (Na+)	0.000850401	0.282841	0.532057
12G	ΔUA-2S-GlcNS-6S	-0.0087998	0.119567	0.377304
12H	ΔUA-GlucNS-6S	-0.00159727	0.219495	0.238665
12I	ΔUA-2S-GlucNS	0.0724541	0.101058	0.0139855
12J	ΔUA-2S-GlcNAc-6S	-0.00746134	0.229227	0.189412
12K	ΔUA-GlcNAc-6S	0.0171041	0.145548	0.0307073
12L	ΔUA-2S-GlcNAc	-0.00900685	0.271719	0.154448
12M	ΔUA-GlcNAc	-0.00390445	0.0754243	0.470642
12N	ΔUA-GalNAc-4S (Delta Di-4S)	-0.000968717	0.124693	0.166377
12O	ΔUA-GalNAc-6S (Delta Di-6S)	-0.00732084	0.155541	0.147637
12P	ΔUA-GalNAc-4S,6S (Delta Di-disE)	0.00391184	0.192123	0.109242
13A	ΔUA-2S-GalNAc-4S (Delta Di-disB)	-0.00190786	0.59905	0.0635342
13B	ΔUA-2S-GalNAc-6S (Delta Di-disD)	-0.00103527	0.167185	0.226255
13C	ΔUA-2S-GalNAc-4S-6S (Delta Di-tisS)	0.00123493	0.131558	0.0866492
13D	ΔUA-2S-GalNAc-6S (Delta Di-UA2S)	-0.00735042	0.115309	0.0873024
13E	ΔUA-GlcNAc (Delta Di-HA)	0	0.116786	0.102386
14M	ΔUA→2S-GlcN-6S	-0.147149	0.0922818	0.124783
14N	ΔUA→GlcN-6S	0.00944315	0.208981	0.141679
14O	ΔUA→2S-GlcN	-0.0507504	0.0977562	0.198373
14P	ΔUA→GlcN	0.0265473	0.0997547	0.232197
High molecular weight Carageenan and Glycoaminoglycans (GAGS)		SubB WT	SubBΔS106/ΔT107	SubBS106A/T107A
625	(GlcAβ1-4GlcNAcβ1-3)8-NH2-ol	-0.0116912	0.142507	0.418229
13F	(GlcAβ1-3GlcNAcβ1-4)n (n=4)	-0.0110478	0.142941	0.0479935
13G	(GlcAβ1-3GlcNAcβ1-4)n (n=8)	-0.00853359	0.150588	0.177804
13H	(GlcAβ1-3GlcNAcβ1-4)n (n=10)	-0.00346076	0.160059	0.493647
13I	(GlcAβ1-3GlcNAcβ1-4)n (n=12)	0.00377134	0.161971	0.802177
13J	(GlcA/IdoAα/β1-4GlcNAcα1-4)n (n=200)	0.0274642	0.179002	1.05768
13K	(GlcA/IdoAβ1-3(±4/6S)GalNAcβ1-4)n (n<250)	0.0400798	0.25964	0.068105
13L	((±2S)GlcA/IdoAα/b1-3(±4S)GalNAcβ1-4)n (n<250)	0.158589	0.135121	0.0703904
13M	(GlcA/IdoAβ1-3(±6S)GalNAcβ1-4)n (n<250)	0.467447	0.201856	1.85737
13N	HA - 4 10mM	-0.0155291	0.218539	0.299472
130	HA - 6 10mM	-0.0086519	0.454979	0.446111
13P	HA - 8 9.7mM	-0.00381571	0.598355	0.446111
14A	HA 10 7.83mM	0.00625599	0.0942804	-0.00411373
14B	HA-12 6.5mM	0.290024	0.100624	0.00502789
14C	HA-14 5.6mM	-0.0118169	0.132079	0.0297102
14D	HA-16 4.9mM	-0.00215928	0.133383	0.0484506
14E	HA 30000 da 2.5mg/ml	0.00517635	0.149198	0.0575922
14F	HA 107000 da 2.5mg/ml	0.00745395	0.263551	0.0603347
14G	HA 190000 da 2.5 mg/ml	0.0186201	0.0747292	0.0836458
14H	HA 220000 da 2.5 mg/ml	0.585726	0.0816807	0.104214
14I	HA 1600000 da 2.5 mg/ml	-0.00053982	0.0865468	0.104671
14J	Heparin sulfate 5 mg/ml	0.0127782	0.0928032	0.105586
14K	β1-3Glucan	0.00476964	0.0941066	0.110156
Complex N-glycans		SubB WT	SubBΔS106/ΔT107	SubBS106A/T107A
627	(Sia2-6A-GN-M)2-3,6-M-GN-GNβ-sp4	0.0205058	0.0953231	0.112442
19A	Galβ1-4GlcNAcβ1-2Manα1-3(Galβ1-4GlcNAcβ1-2Manα1-6Man)β1-4GlcNAcβ1-4(Fucα1-6)GlcNAc	0.0181838	0.0981906	0.113356
19B	Galβ1-4GlcNAcβ1-2(Galβ1-4GlcNAcβ1-4)Manα1-3(Galβ1-4GlcNAcβ1-2(Galβ1-4GlcNAcβ1-6)Manα1-6Man)β1-4GlcNAcβ1-4GlcNAc	0.00915475	0.098712	0.115641
19C	Neu5Acα2-6Galβ1-4GlcNAcβ1-2Manα1-3(Galβ1-4GlcNAcβ1-2Manα1-6)Manβ1-4GlcNAcβ1-4GlcNAc	0.00848182	0.100797	2.1353
19D	Neu5Acα2-6Galβ1-4GlcNAcβ1-2Manα1-3(Neu5Acα2-6Galβ1-4GlcNAcβ1-2Manα1-6)Manβ1-4GlcNAcβ1-4GlcNAc	0.00744655	0.102622	1.15084
19E	Galβ1-4GlcNAcβ1-2Manα1-3(Galβ1-4GlcNAcβ1-2Manα1-6)Manβ1-4GlcNAcβ1-4GlcNAc	0.00315757	0.102709	0.156322
19F	Neu5Acα2-6Galβ1-4GlcNAcβ1-2Manα1-3(Neu5Acα2-6Galβ1-4GlcNAcβ1-2Manα1-6)Manβ1-4GlcNAcβ1-4(Fucα1-6)GlcNAc	0.0028396	0.103144	0.172319
19G	Neu5Acα2-6Galβ1-4GlcNAcβ1-2(Neu5Acα2-6Galβ1-4GlcNAcβ1-4)Manα1-3(Neu5Acα2-6Galβ1-4GlcNAcβ1-2Manα1-6)Manβ1-4GlcNAcβ1-4GlcNAc	0.000562004	0.104013	0.175062
19H	GlcNAcβ1-2(GlcNAcβ1-4)Manα1-3(GlcNAcβ1-2Manα1-6)GlcNAcβ1-4Manβ1-4GlcNAcβ1-4GlcNAc	-1.47896e-05	0.104708	0.175062
	Fold values greater than 1 indicate binding significantly above background.
